# Supplementary material for: Supplemented Very Low Protein Diet (sVLPD) in Patients with Advanced Chronic Renal Failure: Clinical and Economic Benefits
Source: Nutrients. 2023 Aug 13;15(16):3568. doi: 10.3390/nu15163568 (PMC10457928; doi:10.3390/nu15163568)
Supplement: Supplementary file 1 [file nutrients-15-03568-s001.zip]

Archive with 1 entries (1 files):
- nutrients-2521192-supplementary.pdf
